# Supplementary material for: Simultaneous Quantitative Susceptibility Mapping of Articular Cartilage and Cortical Bone of Human Knee Joint Using Ultrashort Echo Time Sequences
Source: Front Endocrinol (Lausanne). 2022 Feb 22;13:844351. doi: 10.3389/fendo.2022.844351 (PMC8901574; doi:10.3389/fendo.2022.844351)
Supplement: Supplementary file 1 [file Table_1.xlsx]

## Sheet: Sheet1
UTE-QSM (ppm)	CT (HU)
-0.291944	2309.25
-0.102605	2022.34
-0.199151	2229.43
-0.114441	1893.97
-0.0717777	2238.54
-0.245442	2263.54
-0.262347	2179.35
-0.047214	2249.28
-0.1324	2295.19
-0.26677	2302.91
-0.228807	2069.71
-0.365726	2326.75
-0.363	2321.55
-0.309924	2230.25
-0.0967201	2040.91
-0.153135	2182.68
-0.453358	2278.64
-0.29691	2277.1
-0.296845	2284.6
-0.0250522	2220.48
-0.188187	2282.44
-0.331951	2327.29
-0.137269	2294.13
-0.047311	2253.45
0.037122	2196.9
-0.233509	2249.49
-0.156554	2086.98
-0.212484	2057.36
-0.348742	2321.24
-0.23037	2234.62
-0.131044	1933.41
-0.063873	2242.32
-0.297695	2228.73
-0.147829	1976.8
-0.206087	2325.09
-0.229133	2243.77
-0.165801	2302.54
-0.129121	2303.1
-0.459367	2270.05
-0.285325	2311.08
-0.531712	2264.81
-0.28177	2183.21
-0.152578	2301.67
-0.159421	2295.12
-0.239341	2182.76
-0.215724	2289.37
-0.264646	2311.48
-0.267189	2210.47
-0.275199	2324.63
-0.305509	2274.71
0.0433242	2186.7
-0.39812	2266.23
-0.194296	2321.73
-0.200517	2304.89
-0.242737	2296.42
-0.199181	2334.04
-0.117851	2050.35
-0.249096	2236.8
-0.172253	2115.86
-0.234834	2262.6
-0.271028	2255.08
-0.171413	2020.78
-0.433217	2282.56
-0.317307	2329.31
-0.497542	2266.42
-0.445961	2264.71
-0.277234	2281.74
-0.434252	2282.76
-0.535139	2284.62
-0.155503	2095.27
-0.537991	2261.45
-0.310654	2324.94
-0.323344	2251.94
-0.0082619	2200.55
-0.286259	2326.23
-0.410206	2271.81
-0.128063	2170.73
-0.281935	2256.41
-0.116472	2296.75
-0.17585	2152.3
-0.157859	2290.35
-0.120385	2062.5
-0.161768	2295.69
-0.134782	1944.77
-0.320429	2240.67
-0.217378	2164.21
-0.233162	2295.83
-0.165847	2154.68
0.0118876	2204.74
-0.265905	2309.65
-0.0518141	2230.51
-0.10547	2322.27
-0.240958	2086.18
-0.112845	2021.09
-0.156263	2267.23
-0.280787	2204.32
-0.309309	2232.13
-0.106991	2312.95
-0.131968	2122.28
-0.108109	2006.66
-0.170594	1994.69
-0.230723	2250.53
-0.19118	2343.18
-0.0596099	2236.4
-0.210337	2355.06
-0.394219	2271.41
-0.177064	2148.86
-0.113879	2054.86
0.0548007	2167.48
-0.153759	2172.14
-0.133495	2297.15
-0.313828	2322.23
-0.353971	2329.47
-0.190904	2220.66
-0.435996	2271.96
-0.165664	2297.15
-0.13332	2070.49
-0.345092	2330.81
-0.26251	2115.17
-0.11232	1866.86
-0.268817	2194.79
-0.372982	2342.74
-0.165376	1988.31
-0.287816	2330.04
-0.308848	2322.46
-0.138017	2263.64
-0.150193	2276.77
-0.324946	2244.37
-0.210177	2341.91
-0.453697	2261.63
-0.179395	2215.84
-0.29499	2288.34
-0.440523	2252.65
-0.362062	2326.03
-0.121552	2138.87
-0.271172	2107.1
-0.196991	2052.47
-0.136294	2267.07
-0.16792	2127.14
-0.249256	2098.92
-0.0494719	2239.03
-0.168961	2208.03
-0.112126	2317.59
-0.214681	2243.16
-0.338261	2317.2
-0.179975	2306.14
-0.0466146	2251.66
-0.303082	2307.88
-0.277577	2258.8
-0.299519	2299.74
-0.295797	2287.43
-0.317179	2328.77
-0.284592	2309.14
-0.206634	2160.78
-0.0462836	2266.93
-0.16053	2185.64
-0.277142	2312.34
-0.275992	2255.89
